# Supplementary material for: Construct a nomogram prediction and evaluation of influencing factors of adverse pregnancy outcomes in GDM patients based on plasma miR-144-3p levels
Source: Front Endocrinol (Lausanne). 2025 Jun 23;16:1548780. doi: 10.3389/fendo.2025.1548780 (PMC12229801; doi:10.3389/fendo.2025.1548780)
Supplement: Supplementary file 1 [file DataSheet1.xlsx]

## Sheet: expression
GDM Group	NGT Group			Sensitivity	Specificity		cutoff									GDM Group	NGT Group
2.098	0.42		< 0.4250	0.004425	1		0.004425									2.098	0.42
1.223	0.43		< 0.4450	0.00885	1		0.00885									1.223	0.43
2.17	0.46		< 0.4950	0.01327	1		0.01327									2.17	0.46
2.223	0.88		< 0.5350	0.0177	1		0.0177									2.223	0.88
1.524	0.53		< 0.5600	0.02212	1		0.02212									1.524	0.53
1.445	0.54		< 0.5850	0.02655	1		0.02655									1.445	0.54
1.66	0.77		< 0.6000	0.03097	1		0.03097									1.66	0.77
1.142	0.59		< 0.6200	0.0354	1		0.0354									1.142	0.59
2	0.61		< 0.6350	0.03982	1		0.03982									2	0.61
2.02	0.63		< 0.6450	0.03982	0.9954		0.03522									2.02	0.63
1.35	0.65		< 0.6600	0.04425	0.9954		0.03965									1.35	0.65
2.33	0.67		< 0.6750	0.04867	0.9954		0.04407									2.33	0.67
1.352	0.68		< 0.6900	0.0531	0.9954		0.0485									1.352	0.68
1.996	0.7		< 0.7050	0.05752	0.9954		0.05292									1.996	0.7
1.226	0.71		< 0.7150	0.06195	0.9954		0.05735									1.226	0.71
1.422	0.72		< 0.7300	0.07522	0.9954		0.07062									1.422	0.72
1.989	0.72		< 0.7450	0.07965	0.9954		0.07505		Area under the ROC curve							1.989	0.72
1.81	0.74		< 0.7550	0.08407	0.9954		0.07947		Area	0.9128						1.81	0.74
2.02	0.75		< 0.7650	0.0885	0.9954		0.0839		Std. Error	0.01407						2.02	0.75
1.71	0.76		< 0.7710	0.09292	0.9954		0.08832		95% confidence interval	0.8852 to 0.9404						1.71	0.76
2.06	0.78		< 0.7760	0.09292	0.9907		0.08362		P value	<0.0001						2.06	0.78
1.325	0.8		< 0.7845	0.09735	0.9907		0.08805									1.325	0.8
1.98	0.81		< 0.7945	0.1062	0.9907		0.0969		Data							1.98	0.81
1.658	0.82		< 0.8050	0.1106	0.9907		0.1013		Controls (GDM Group)	216						1.658	0.82
1.775	0.83		< 0.8150	0.115	0.9907		0.1057		Patients (NGT Group)	226						1.775	0.83
2.221	0.84		< 0.8250	0.1195	0.9907		0.1102		Missing Controls	0						2.221	0.84
1.5	0.85		< 0.8350	0.1283	0.9907		0.119		Missing Patients	0						1.5	0.85
1.49	0.87		< 0.8450	0.1372	0.9907		0.1279									1.49	0.87
1.77	0.89		< 0.8550	0.146	0.9769		0.1229									1.77	0.89
1.52	0.91		< 0.8645	0.1593	0.9769		0.1362		cutoff value	1.222						1.52	0.91
2.07	0.92		< 0.8695	0.1637	0.9769		0.1406									2.07	0.92
1.55	0.93		< 0.8750	0.177	0.9769		0.1539									1.55	0.93
1.42	0.93		< 0.8850	0.2035	0.9769		0.1804									1.42	0.93
1.46	0.94		< 0.8945	0.2168	0.9769		0.1937									1.46	0.94
1.555	0.96		< 0.8995	0.2212	0.9769		0.1981									1.555	0.96
1.56	0.99		< 0.9050	0.2301	0.9769		0.207									1.56	0.99
1.342	1.01		< 0.9120	0.2389	0.9769		0.2158									1.342	1.01
1.46	1.02		< 0.9170	0.2434	0.9769		0.2203									1.46	1.02
1.223	1.04		< 0.9213	0.2566	0.9769		0.2335									1.223	1.04
1.955	1.04		< 0.9263	0.2611	0.9769		0.238									1.955	1.04
1.755	1.06		< 0.9350	0.2788	0.9769		0.2557									1.755	1.06
1.445	1.07		< 0.9450	0.3142	0.9769		0.2911									1.445	1.07
1.852	1.08		< 0.9550	0.3186	0.9722		0.2908									1.852	1.08
1.575	1.09		< 0.9615	0.354	0.9722		0.3262									1.575	1.09
0.998	1.09		< 0.9665	0.3584	0.9722		0.3306									0.998	1.09
1.45	1.1		< 0.9750	0.3628	0.9722		0.335									1.45	1.1
1.224	1.12		< 0.9850	0.3717	0.9676		0.3393									1.224	1.12
1.56	1.13		< 0.9940	0.4071	0.9676		0.3747									1.56	1.13
1.85	1.14		< 0.9990	0.4071	0.9491		0.3562									1.85	1.14
1.62	1.15		< 1.005	0.4115	0.9491		0.3606									1.62	1.15
1.441	1.17		< 1.015	0.4292	0.9491		0.3783									1.441	1.17
1.96	1.19		< 1.021	0.4912	0.9491		0.4403									1.96	1.19
1.19	1.2		< 1.022	0.5	0.9491		0.4491									1.19	1.2
1.23	1.21		< 1.024	0.5044	0.9491		0.4535									1.23	1.21
1.652	1.21		< 1.028	0.5088	0.9491		0.4579									1.652	1.21
1.234	1.22		< 1.033	0.5354	0.9491		0.4845									1.234	1.22
1.65	1.23		< 1.038	0.5398	0.9491		0.4889									1.65	1.23
1.44	1.23		< 1.045	0.5531	0.9491		0.5022									1.44	1.23
1.852	1.26		< 1.055	0.5796	0.9491		0.5287									1.852	1.26
1.321	1.26		< 1.065	0.5929	0.9491		0.542									1.321	1.26
1.89	1.29		< 1.075	0.6062	0.9491		0.5553									1.89	1.29
1.963	1.29		< 1.085	0.6106	0.9491		0.5597									1.963	1.29
0.772	1.3		< 1.094	0.6283	0.9444		0.5727									0.772	1.3
1.75	1.31		< 1.099	0.6283	0.9398		0.5681									1.75	1.31
1.433	1.32		< 1.105	0.6372	0.9398		0.577									1.433	1.32
1.586	1.34		< 1.113	0.6637	0.9398		0.6035									1.586	1.34
1.332	1.36		< 1.118	0.6637	0.9352		0.5989									1.332	1.36
2.15	1.39		< 1.123	0.6814	0.9352		0.6166									2.15	1.39
2.2	1.41		< 1.128	0.6814	0.9306		0.612									2.2	1.41
1.68	1.42		< 1.135	0.6858	0.9306		0.6164									1.68	1.42
1.888	1.43		< 1.141	0.6947	0.9306		0.6253									1.888	1.43
1.41	1.44		< 1.146	0.6947	0.9259		0.6206									1.41	1.44
1.77	1.45		< 1.153	0.6991	0.9259		0.625									1.77	1.45
1.96	1.48		< 1.158	0.6991	0.9213		0.6204									1.96	1.48
1.96	1.51		< 1.165	0.7035	0.9213		0.6248									1.96	1.51
1.55	1.79		< 1.175	0.7124	0.9213		0.6337									1.55	1.79
1.29	1.55		< 1.185	0.7168	0.9213		0.6381									1.29	1.55
2.335	1.23		< 1.194	0.7257	0.9167		0.6424									2.335	1.23
1.45	1.24		< 1.199	0.7301	0.9167		0.6468									1.45	1.24
1.414	1.02		< 1.205	0.7434	0.9167		0.6601									1.414	1.02
1.888	1.46		< 1.211	0.7655	0.9167		0.6822									1.888	1.46
1.76	1.02		< 1.216	0.7655	0.912		0.6775									1.76	1.02
1.85	1.68		< 1.222	0.8109	0.912		0.7229									1.85	1.68
2.07	1.05		< 1.224	0.8197	0.8981		0.7178									2.07	1.05
1.96	1.03		< 1.225	0.8197	0.8843		0.704									1.96	1.03
1.63	0.88		< 1.228	0.8197	0.8796		0.6993									1.63	0.88
1.489	0.89		< 1.232	0.8319	0.8704		0.7023									1.489	0.89
1.96	1.11		< 1.235	0.8319	0.8611		0.693									1.96	1.11
1.444	1.02		< 1.238	0.8319	0.8519		0.6838									1.444	1.02
2.22	1.45		< 1.243	0.8363	0.8519		0.6882									2.22	1.45
1.56	1.05		< 1.253	0.8363	0.8472		0.6835									1.56	1.05
2.33	1.46		< 1.265	0.8451	0.8472		0.6923									2.33	1.46
1.321	1.47		< 1.275	0.8496	0.8426		0.6922									1.321	1.47
2.31	0.99		< 1.285	0.8496	0.8333		0.6829									2.31	0.99
2.02	1.02		< 1.295	0.8584	0.8287		0.6871									2.02	1.02
1.565	1.22		< 1.305	0.8628	0.8287		0.6915									1.565	1.22
1.28	1.23		< 1.315	0.8673	0.8287		0.696									1.28	1.23
1.421	1.53		< 1.321	0.8805	0.8287		0.7092									1.421	1.53
1.82	0.58		< 1.323	0.8805	0.8194		0.6999									1.82	0.58
1.235	1.55		< 1.325	0.8805	0.8148		0.6953									1.235	1.55
2.13	1.56		< 1.329	0.8805	0.8102		0.6907									2.13	1.56
2.02	1.22		< 1.333	0.8805	0.8009		0.6814									2.02	1.22
1.235	1.6		< 1.337	0.8805	0.7963		0.6768									1.235	1.6
1.864	1.32		< 1.341	0.885	0.7963		0.6813									1.864	1.32
1.42	1.42		< 1.346	0.885	0.7917		0.6767									1.42	1.42
1.68	1.02		< 1.351	0.885	0.7824		0.6674									1.68	1.02
1.96	1.03		< 1.356	0.885	0.7778		0.6628									1.96	1.03
1.88	1.32		< 1.375	0.8894	0.7778		0.6672									1.88	1.32
1.155	1.03		< 1.400	0.8938	0.7778		0.6716									1.155	1.03
1.332	1.22		< 1.411	0.8982	0.7731		0.6713									1.332	1.22
1.83	1.07		< 1.413	0.8982	0.7685		0.6667									1.83	1.07
1.447	1.09		< 1.417	0.8982	0.7639		0.6621									1.447	1.09
1.57	1.12		< 1.421	0.9071	0.75		0.6571									1.57	1.12
1.57	1.22		< 1.422	0.9071	0.7454		0.6525									1.57	1.22
1.423	1.11		< 1.423	0.9071	0.7361		0.6432									1.423	1.11
1.447	1.02		< 1.424	0.9071	0.7315		0.6386									1.447	1.02
1.94	1.03		< 1.428	0.9071	0.7269		0.634									1.94	1.03
2.14	1.06		< 1.432	0.9115	0.7269		0.6384									2.14	1.06
1.77	1.11		< 1.437	0.9115	0.7176		0.6291									1.77	1.11
2.01	1.74		< 1.441	0.9159	0.713		0.6289									2.01	1.74
0.95	1.09		< 1.443	0.9159	0.7083		0.6242									0.95	1.09
2.003	0.99		< 1.445	0.9159	0.7037		0.6196									2.003	0.99
1.889	0.85		< 1.446	0.9159	0.6944		0.6103									1.889	0.85
1.886	0.84		< 1.449	0.9159	0.6852		0.6011									1.886	0.84
1.245	0.83		< 1.455	0.9336	0.6759		0.6095									1.245	0.83
1.2123	0.72		< 1.462	0.9425	0.6435		0.586									1.2123	0.72
1.46	1.02		< 1.467	0.9425	0.6389		0.5814									1.46	1.02
1.464	0.88		< 1.475	0.9558	0.6343		0.5901									1.464	0.88
1.47	1.05		< 1.485	0.9602	0.6343		0.5945									1.47	1.05
1.64	1.03		< 1.490	0.9602	0.625		0.5852									1.64	1.03
1.666	0.88		< 1.495	0.9602	0.6111		0.5713									1.666	0.88
1.765	0.789		< 1.505	0.9602	0.5972		0.5574									1.765	0.789
1.334	1.11		< 1.515	0.9646	0.5972		0.5618									1.334	1.11
1.655	1.02		< 1.522	0.9646	0.588		0.5526									1.655	1.02
1.777	1.45		< 1.527	0.9646	0.5833		0.5479									1.777	1.45
1.888	1.05		< 1.540	0.969	0.5833		0.5523									1.888	1.05
1.425	1.223		< 1.551	0.9779	0.5694		0.5473									1.425	1.223
1.09	1.47		< 1.553	0.9779	0.5556		0.5335									1.09	1.47
1.098	0.99		< 1.555	0.9779	0.5509		0.5288									1.098	0.99
1.28	1.02		< 1.558	0.9779	0.5417		0.5196									1.28	1.02
1.86	1.22		< 1.562	0.9823	0.5278		0.5101									1.86	1.22
1.67	0.93		< 1.565	0.9823	0.5231		0.5054									1.67	0.93
1.69	0.94		< 1.566	0.9823	0.5185		0.5008									1.69	0.94
1.73	0.96		< 1.569	0.9823	0.5139		0.4962									1.73	0.96
1.74	0.99		< 1.573	0.9823	0.5046		0.4869									1.74	0.99
1.35	1.01		< 1.578	0.9823	0.4954		0.4777									1.35	1.01
1.224	1.02		< 1.583	0.9823	0.4861		0.4684									1.224	1.02
1.63	1.198		< 1.588	0.9823	0.4815		0.4638									1.63	1.198
1.59	1.2		< 1.595	0.9823	0.4722		0.4545									1.59	1.2
1.324	1.022		< 1.610	0.9867	0.4722		0.4589									1.324	1.022
1.23	1.21		< 1.625	0.9867	0.4676		0.4543									1.23	1.21
1.564	1.22		< 1.631	0.9867	0.4583		0.445									1.564	1.22
1.234	1.23		< 1.636	0.9867	0.4537		0.4404									1.234	1.23
1.27	0.94		< 1.645	0.9867	0.4491		0.4358									1.27	0.94
1.552	0.96		< 1.651	0.9867	0.4444		0.4311									1.552	0.96
1.689	0.99		< 1.654	0.9867	0.4352		0.4219									1.689	0.99
1.552	1.01		< 1.657	0.9867	0.4306		0.4173									1.552	1.01
1.78	1.01		< 1.659	0.9867	0.4259		0.4126									1.78	1.01
0.998	1.19		< 1.663	0.9867	0.4213		0.408									0.998	1.19
1.575	1.2		< 1.668	0.9867	0.4167		0.4034									1.575	1.2
1.59	1.21		< 1.675	0.9867	0.412		0.3987									1.59	1.21
1.96	1.21		< 1.685	0.9912	0.4028		0.394									1.96	1.21
1.85	0.99		< 1.690	0.9912	0.3981		0.3893									1.85	0.99
1.77	0.98		< 1.700	0.9912	0.3935		0.3847									1.77	0.98
1.89	0.97		< 1.720	0.9912	0.3889		0.3801									1.89	0.97
2.03	0.96		< 1.735	0.9912	0.3843		0.3755									2.03	0.96
0.64	0.95		< 1.743	0.9956	0.3796		0.3752									0.64	0.95
1.746	0.94		< 1.748	0.9956	0.375		0.3706									1.746	0.94
1.86	0.93		< 1.751	0.9956	0.3657		0.3613									1.86	0.93
1.58	0.92		< 1.754	0.9956	0.3611		0.3567									1.58	0.92
1.75	0.91		< 1.758	0.9956	0.3565		0.3521									1.75	0.91
1.92	0.9		< 1.763	0.9956	0.3519		0.3475									1.92	0.9
0.98	0.89		< 1.768	0.9956	0.3472		0.3428									0.98	0.89
1.412	0.88		< 1.773	0.9956	0.3287		0.3243									1.412	0.88
1.752	0.87		< 1.776	0.9956	0.3102		0.3058									1.752	0.87
1.91	0.86		< 1.779	0.9956	0.3056		0.3012									1.91	0.86
1.223	0.94		< 1.785	0.9956	0.3009		0.2965									1.223	0.94
1.92	0.96		< 1.800	1	0.3009		0.3009									1.92	0.96
1.433	0.98		< 1.815	1	0.2963		0.2963									1.433	0.98
1.422	1		< 1.825	1	0.2917		0.2917									1.422	1
1.896	1.02		< 1.840	1	0.287		0.287									1.896	1.02
1.5	1.04		< 1.851	1	0.2731		0.2731									1.5	1.04
1.49	1.06		< 1.854	1	0.2593		0.2593									1.49	1.06
1.52	1.021		< 1.858	1	0.2546		0.2546									1.52	1.021
2.144	1.1		< 1.862	1	0.2454		0.2454									2.144	1.1
2.07	1.12		< 1.872	1	0.2407		0.2407									2.07	1.12
1.55	1.14		< 1.883	1	0.2361		0.2361									1.55	1.14
1.554	1.16		< 1.887	1	0.2315		0.2315									1.554	1.16
1.652	0.899		< 1.889	1	0.2176		0.2176									1.652	0.899
1.555	0.86		< 1.890	1	0.213		0.213									1.555	0.86
1.567	0.94		< 1.893	1	0.1991		0.1991									1.567	0.94
1.489	0.96		< 1.903	1	0.1944		0.1944									1.489	0.96
0.85	1.02		< 1.915	1	0.1898		0.1898									0.85	1.02
1.775	1.07		< 1.930	1	0.1806		0.1806									1.775	1.07
1.58	1.12		< 1.948	1	0.1759		0.1759									1.58	1.12
1.552	1.17		< 1.958	1	0.1713		0.1713									1.552	1.17
1.224	0.869		< 1.962	1	0.1389		0.1389									1.224	0.869
1.115	1.27		< 1.972	1	0.1343		0.1343									1.115	1.27
1.42	1.18		< 1.985	1	0.1296		0.1296									1.42	1.18
1.89	0.86		< 1.993	1	0.125		0.125									1.89	0.86
1.632	0.94		< 1.998	1	0.1204		0.1204									1.632	0.94
0.998	0.96		< 2.002	1	0.1157		0.1157									0.998	0.96
1.46	1.05		< 2.007	1	0.1111		0.1111									1.46	1.05
1.46	1.03		< 2.015	1	0.1065		0.1065									1.46	1.03
0.85	0.914		< 2.025	1	0.08796		0.08796									0.85	0.914
1.775	0.789		< 2.045	1	0.08333		0.08333									1.775	0.789
1.125	1.11		< 2.065	1	0.0787		0.0787									1.125	1.11
1.852	0.9225		< 2.084	1	0.06481		0.06481									1.852	0.9225
1.775	1.45		< 2.114	1	0.06019		0.06019									1.775	1.45
1.856	1.05		< 2.135	1	0.05556		0.05556									1.856	1.05
1.46	1.223		< 2.142	1	0.05093		0.05093									1.46	1.223
0.85	1.47		< 2.147	1	0.0463		0.0463									0.85	1.47
0.998	0.99		< 2.160	1	0.04167		0.04167									0.998	0.99
1.46	1.02		< 2.185	1	0.03704		0.03704									1.46	1.02
1.5	1.22		< 2.210	1	0.03241		0.03241									1.5	1.22
1.49	0.96		< 2.221	1	0.02778		0.02778									1.49	0.96
	1.021		< 2.222	1	0.02315		0.02315										1.021
	0.94		< 2.267	1	0.01852		0.01852										0.94
	1.036		< 2.320	1	0.01389		0.01389										1.036
	0.92		< 2.333	1	0.00463		0.00463										0.92
	1.11																1.11
	0.9																0.9
	1.025																1.025
	0.88																0.88
	0.87																0.87
	0.963																0.963
